# Supplementary material for: Time-Normalization Approach for fNIRS Data During Tasks with High Variability in Duration
Source: Sensors (Basel). 2025 Mar 12;25(6):1768. doi: 10.3390/s25061768 (PMC11945418; doi:10.3390/s25061768)
Supplement: Supplementary file 1 [file sensors-25-01768-s001.zip]

Archive with 4 entries (4 files):
- Supplementary Figure S1.png
- Supplementary Figure S2.png
- Supplementary Figure S3.png
- Supplementary Table S1.xlsx
