# Supplementary material for: Time-Normalization Approach for fNIRS Data During Tasks with High Variability in Duration
Source: Sensors (Basel). 2025 Mar 12;25(6):1768. doi: 10.3390/s25061768 (PMC11945418; doi:10.3390/s25061768)
Supplement: Supplementary file 1 [file sensors-25-01768-s001.zip › Supplementary Table S1.xlsx]

## Sheet: Foglio1
			Raw signal	First Version		Second version		error
Task	ID Code	#repetition	Task duration (s)	onset (%)	offset (%)	onset (%)	offset (%)	onset (%)	offset (%)
walking	DCD_1	1	10.816	15.1468	76.9706	12.6348	80.5855	2.51198	-3.61492
walking	DCD_1	2	7.926	15.1468	76.9706	15.4083	76.1171	-0.26152	0.853497
walking	DCD_1	3	8.138	15.1468	76.9706	15.1002	76.5794	0.0466459	0.391247
walking	DCD_1	4	8.44	15.1468	76.9706	14.792	77.1957	0.354812	-0.225086
walking	DCD_1	5	7.644	15.1468	76.9706	15.8706	75.5008	-0.72377	1.46983
walking	DCD_1	6	7.318	15.1468	76.9706	16.1787	74.8844	-1.03194	2.08616
walking	DCD_2	1	5.996	19.7183	70.0201	18.0361	71.9439	1.68223	-1.92379
walking	DCD_2	2	6.41	19.7183	70.0201	17.4349	73.1463	2.28343	-3.12619
walking	DCD_2	3	5.422	19.7183	70.0201	19.2385	70.3407	0.479823	-0.320581
walking	DCD_2	4	4.638	19.7183	70.0201	20.6413	67.9359	-0.922983	2.08423
walking	DCD_2	5	4.488	19.7183	70.0201	20.8417	67.5351	-1.12338	2.48503
walking	DCD_2	6	4.012	19.7183	70.0201	22.0441	65.9319	-2.32579	4.08824
walking	DCD_3	1	6.134	16.4154	75.0419	17.8631	72.2871	-1.44771	2.75475
walking	DCD_3	2	6.87	16.4154	75.0419	16.8614	73.7896	-0.446036	1.25225
walking	DCD_3	3	6.912	16.4154	75.0419	16.6945	74.1235	-0.279091	0.918361
walking	DCD_3	4	7.456	16.4154	75.0419	16.0267	75.2922	0.388689	-0.250254
walking	DCD_3	5	6.832	16.4154	75.0419	16.6945	74.1235	-0.279091	0.918361
walking	DCD_3	6	6.334	16.4154	75.0419	17.6962	72.788	-1.28076	2.25392
walking	DCD_4	1	7.188	17.9159	72.7605	16.3934	74.6812	1.52246	-1.92074
walking	DCD_4	2	6.16	17.9159	72.7605	17.8506	72.4954	0.0652625	0.265054
walking	DCD_4	3	6.64	17.9159	72.7605	17.122	73.5883	0.79386	-0.827842
walking	DCD_4	4	6.526	17.9159	72.7605	17.3042	73.224	0.611711	-0.463544
walking	DCD_4	5	5.672	17.9159	72.7605	18.7614	70.8561	-0.845484	1.9044
walking	DCD_4	6	5.4	17.9159	72.7605	19.1257	70.3097	-1.20978	2.45085
walking	TD_1	1	5.756	17.9159	72.7605	18.3971	71.4026	-0.481186	1.35795
walking	TD_1	2	7.122	17.9159	72.7605	16.3934	74.4991	1.52246	-1.73859
walking	TD_1	3	6.38	17.9159	72.7605	17.4863	73.0419	0.429561	-0.281394
walking	TD_1	4	6.324	17.9159	72.7605	17.6685	72.6776	0.247412	0.0829044
walking	TD_1	5	5.806	17.9159	72.7605	18.3971	71.4026	-0.481186	1.35795
walking	TD_1	6	6.1	17.9159	72.7605	18.0328	72.3133	-0.116887	0.447203
walking	TD_2	1	5.886	19.7183	70.0201	18.2365	71.7435	1.48183	-1.72339
walking	TD_2	2	5.328	19.7183	70.0201	19.2385	70.3407	0.479823	-0.320581
walking	TD_2	3	4.744	19.7183	70.0201	20.4409	68.3367	-0.722582	1.68343
walking	TD_2	4	5.412	19.7183	70.0201	19.2385	70.3407	0.479823	-0.320581
walking	TD_2	5	5.286	19.7183	70.0201	19.2385	70.1403	0.479823	-0.120181
walking	TD_2	6	5.392	19.7183	70.0201	19.2385	70.3407	0.479823	-0.320581
walking	TD_3	1	6.19	17.9159	72.7605	17.8506	72.4954	0.0652625	0.265054
walking	TD_3	2	7.052	17.9159	72.7605	16.3934	74.4991	1.52246	-1.73859
walking	TD_3	3	6.102	17.9159	72.7605	18.0328	72.3133	-0.116887	0.447203
walking	TD_3	4	6.344	17.9159	72.7605	17.4863	73.0419	0.429561	-0.281394
walking	TD_3	5	5.776	17.9159	72.7605	18.3971	71.4026	-0.481186	1.35795
walking	TD_3	6	6.372	17.9159	72.7605	17.4863	73.0419	0.429561	-0.281394
walking	TD_4	1	8.408	15.1468	76.9706	14.9461	76.8875	0.200729	0.0830807
walking	TD_4	2	8.626	15.1468	76.9706	14.6379	77.5039	0.508896	-0.533252
walking	TD_4	3	8.632	15.1468	76.9706	14.6379	77.3498	0.508896	-0.379169
walking	TD_4	4	8.132	15.1468	76.9706	15.1002	76.5794	0.0466459	0.391247
walking	TD_4	5	7.708	15.1468	76.9706	15.5624	75.963	-0.415604	1.00758
walking	TD_4	6	8.432	15.1468	76.9706	14.9461	76.8875	0.200729	0.0830807
Alternate stair touching	DCD_1	1	10.142	13.1191	80.0535	13.0841	79.7063	0.0349879	0.347225
Alternate stair touching	DCD_1	2	11.792	13.1191	80.0535	11.8825	81.7089	1.23659	-1.65545
Alternate stair touching	DCD_1	3	9.338	13.1191	80.0535	13.8852	78.5047	-0.76608	1.54883
Alternate stair touching	DCD_1	4	9.558	13.1191	80.0535	13.6182	78.9052	-0.499058	1.14829
Alternate stair touching	DCD_1	5	10.228	13.1191	80.0535	13.0841	79.8398	0.0349879	0.213714
Alternate stair touching	DCD_2	1	8.508	16.4154	75.0419	14.6912	77.2955	1.72425	-2.25359
Alternate stair touching	DCD_2	2	7.344	16.4154	75.0419	16.0267	75.1252	0.388689	-0.0833087
Alternate stair touching	DCD_2	3	6.684	16.4154	75.0419	17.0284	73.6227	-0.612981	1.4192
Alternate stair touching	DCD_2	4	6.01	16.4154	75.0419	17.8631	72.2871	-1.44771	2.75475
Alternate stair touching	DCD_2	5	5.912	16.4154	75.0419	18.0301	71.9533	-1.61465	3.08864
Alternate stair touching	DCD_3	1	8.846	15.1468	76.9706	14.3297	77.812	0.817062	-0.841418
Alternate stair touching	DCD_3	2	7.646	15.1468	76.9706	15.7165	75.6549	-0.569687	1.31575
Alternate stair touching	DCD_3	3	8.188	15.1468	76.9706	15.1002	76.5794	0.0466459	0.391247
Alternate stair touching	DCD_3	4	6.516	15.1468	76.9706	17.2573	73.1895	-2.11052	3.78108
Alternate stair touching	DCD_3	5	6.952	15.1468	76.9706	16.7951	74.114	-1.64827	2.85658
Alternate stair touching	DCD_4	1	10.344	14.0603	78.6227	13.0186	79.9714	1.0417	-1.34869
Alternate stair touching	DCD_4	2	8.37	14.0603	78.6227	14.8784	76.9671	-0.818098	1.6556
Alternate stair touching	DCD_4	3	9.698	14.0603	78.6227	13.5908	78.97	0.469456	-0.347257
Alternate stair touching	DCD_4	4	9.164	14.0603	78.6227	14.02	78.3977	0.0402714	0.224989
Alternate stair touching	DCD_4	5	7.888	14.0603	78.6227	15.3076	76.2518	-1.24728	2.37091
Alternate stair touching	TD_1	1	8.376	16.4154	75.0419	14.8581	77.1285	1.5573	-2.08665
Alternate stair touching	TD_1	2	7.84	16.4154	75.0419	15.5259	76.1269	0.889524	-1.08498
Alternate stair touching	TD_1	3	6.506	16.4154	75.0419	17.3623	73.1219	-0.94687	1.92003
Alternate stair touching	TD_1	4	6.078	16.4154	75.0419	17.8631	72.2871	-1.44771	2.75475
Alternate stair touching	TD_1	5	5.63	16.4154	75.0419	18.6978	70.9516	-2.28243	4.09031
Alternate stair touching	TD_2	1	6.432	17.9159	72.7605	17.3042	73.224	0.611711	-0.463544
Alternate stair touching	TD_2	2	6.346	17.9159	72.7605	17.6685	72.6776	0.247412	0.0829044
Alternate stair touching	TD_2	3	6.416	17.9159	72.7605	17.4863	73.0419	0.429561	-0.281394
Alternate stair touching	TD_2	4	6.238	17.9159	72.7605	17.8506	72.4954	0.0652625	0.265054
Alternate stair touching	TD_2	5	5.746	17.9159	72.7605	18.5792	71.2204	-0.663335	1.5401
Alternate stair touching	TD_3	1	7.428	16.4154	75.0419	16.0267	75.2922	0.388689	-0.250254
Alternate stair touching	TD_3	2	7.532	16.4154	75.0419	16.0267	75.2922	0.388689	-0.250254
Alternate stair touching	TD_3	3	7.236	16.4154	75.0419	16.1937	74.9583	0.221744	0.0836362
Alternate stair touching	TD_3	4	6.824	16.4154	75.0419	16.6945	74.1235	-0.279091	0.918361
Alternate stair touching	TD_3	5	7.112	16.4154	75.0419	16.5275	74.4574	-0.112146	0.584471
Alternate stair touching	TD_4	1	8.708	15.1468	76.9706	14.4838	77.6579	0.662979	-0.687335
Alternate stair touching	TD_4	2	8.69	15.1468	76.9706	14.6379	77.5039	0.508896	-0.533252
Alternate stair touching	TD_4	3	7.924	15.1468	76.9706	15.4083	76.2712	-0.26152	0.699414
Alternate stair touching	TD_4	4	8.184	15.1468	76.9706	14.9461	76.7334	0.200729	0.237164
Alternate stair touching	TD_4	5	8.02	15.1468	76.9706	15.4083	76.2712	-0.26152	0.699414
Leaning	DCD_1	1	13.1308	10.9253	83.3891	11.0122	82.9811	-0.0869358	0.40801
Leaning	DCD_1	2	13.5059	10.9253	83.3891	10.7898	83.3148	0.135534	0.0743058
Leaning	DCD_1	3	14.819	10.9253	83.3891	10.0111	84.5384	0.914177	-1.14928
Leaning	DCD_1	4	13.5059	10.9253	83.3891	10.7898	83.3148	0.135534	0.0743058
Leaning	DCD_1	5	11.8177	10.9253	83.3891	11.7909	81.7575	-0.865579	1.63159
Leaning	DCD_1	6	12.0053	10.9253	83.3891	11.6796	81.8687	-0.754344	1.52036
Leaning	DCD_1	7	13.1308	10.9253	83.3891	11.0122	82.9811	-0.0869358	0.40801
Leaning	DCD_1	8	13.1308	10.9253	83.3891	11.0122	82.9811	-0.0869358	0.40801
Leaning	DCD_1	9	10.317	10.9253	83.3891	13.0145	79.9778	-2.08916	3.41135
Leaning	DCD_1	10	13.3184	10.9253	83.3891	10.901	83.2036	0.0242989	0.18554
Leaning	DCD_2	1	11.8443	12.2961	81.3049	11.7647	81.8523	0.531394	-0.547415
Leaning	DCD_2	2	8.03	12.2961	81.3049	15.2691	76.2203	-2.97299	5.08462
Leaning	DCD_2	3	10.8406	12.2961	81.3049	12.5156	80.6008	-0.219545	0.704149
Leaning	DCD_2	4	11.0413	12.2961	81.3049	12.3905	80.9762	-0.0943881	0.32868
Leaning	DCD_2	5	11.2421	12.2961	81.3049	12.2653	80.9762	0.0307683	0.32868
Leaning	DCD_2	6	12.6473	12.2961	81.3049	11.2641	82.6033	1.03202	-1.29835
Leaning	DCD_2	7	10.6398	12.2961	81.3049	12.766	80.3504	-0.469857	0.954462
Leaning	DCD_2	8	13.4503	12.2961	81.3049	10.7635	83.3542	1.53265	-2.04929
Leaning	DCD_2	9	10.8406	12.2961	81.3049	12.5156	80.7259	-0.219545	0.578993
Leaning	DCD_2	10	10.6398	12.2961	81.3049	12.766	80.3504	-0.469857	0.954462
Leaning	DCD_3	1	13.3319	10.9253	83.3891	10.7898	83.3148	0.135534	0.0743058
Leaning	DCD_3	2	15.3974	10.9253	83.3891	9.67742	84.9833	1.24788	-1.59421
Leaning	DCD_3	3	15.3974	10.9253	83.3891	9.67742	84.9833	1.24788	-1.59421
Leaning	DCD_3	4	14.2708	10.9253	83.3891	10.3448	84.0934	0.580472	-0.704337
Leaning	DCD_3	5	12.7686	10.9253	83.3891	11.1235	82.7586	-0.198171	0.630479
Leaning	DCD_3	6	11.8297	10.9253	83.3891	11.7909	81.7575	-0.865579	1.63159
Leaning	DCD_3	7	11.2664	10.9253	83.3891	12.1246	81.2013	-1.19928	2.18777
Leaning	DCD_3	8	12.2053	10.9253	83.3891	11.5684	82.0912	-0.643109	1.29789
Leaning	DCD_3	9	12.2053	10.9253	83.3891	11.5684	82.0912	-0.643109	1.29789
Leaning	DCD_3	10	12.9564	10.9253	83.3891	11.0122	82.8699	-0.0869358	0.519245
Leaning	DCD_4	1	10.995	12.2961	81.3049	12.3905	80.8511	-0.0943881	0.453836
Leaning	DCD_4	2	12.5116	12.2961	81.3049	11.3892	82.4781	0.906863	-1.1732
Leaning	DCD_4	3	10.4263	12.2961	81.3049	12.8911	80.1001	-0.595014	1.20477
Leaning	DCD_4	4	10.6159	12.2961	81.3049	12.766	80.3504	-0.469857	0.954462
Leaning	DCD_4	5	11.3742	12.2961	81.3049	12.1402	81.2265	0.155925	0.0783668
Leaning	DCD_4	6	11.3742	12.2961	81.3049	12.1402	81.2265	0.155925	0.0783668
Leaning	DCD_4	7	12.5116	12.2961	81.3049	11.3892	82.4781	0.906863	-1.1732
Leaning	DCD_4	8	10.995	12.2961	81.3049	12.3905	80.8511	-0.0943881	0.453836
Leaning	DCD_4	9	13.4595	12.2961	81.3049	10.7635	83.3542	1.53265	-2.04929
Leaning	DCD_4	10	10.2368	12.2961	81.3049	13.0163	79.8498	-0.72017	1.45509
Leaning	TD_1	1	15.0199	10.9253	83.3891	9.89989	84.6496	1.02541	-1.26051
Leaning	TD_1	2	12.4528	10.9253	83.3891	11.4572	82.3137	-0.531875	1.07542
Leaning	TD_1	3	15.7437	10.9253	83.3891	9.56618	85.2058	1.35912	-1.81668
Leaning	TD_1	4	13.1057	10.9253	83.3891	11.0122	82.9811	-0.0869358	0.40801
Leaning	TD_1	5	12.0164	10.9253	83.3891	11.5684	81.98	-0.643109	1.40912
Leaning	TD_1	6	12.792	10.9253	83.3891	11.1235	82.7586	-0.198171	0.630479
Leaning	TD_1	7	13.8604	10.9253	83.3891	10.5673	83.7597	0.358003	-0.370633
Leaning	TD_1	8	12.2491	10.9253	83.3891	11.4572	82.2024	-0.531875	1.18665
Leaning	TD_1	9	12.8544	10.9253	83.3891	11.1235	82.8699	-0.198171	0.519245
Leaning	TD_1	10	12.666	10.9253	83.3891	11.3459	82.5362	-0.42064	0.852949
Leaning	TD_2	1	14.4636	10.9253	83.3891	10.2336	84.2047	0.691707	-0.815572
Leaning	TD_2	2	12.9	10.9253	83.3891	11.1235	82.8699	-0.198171	0.519245
Leaning	TD_2	3	10.9454	10.9253	83.3891	12.3471	80.7564	-1.42175	2.6327
Leaning	TD_2	4	10.75	10.9253	83.3891	12.6808	80.4227	-1.75546	2.96641
Leaning	TD_2	5	13.4864	10.9253	83.3891	10.7898	83.3148	0.135534	0.0743058
Leaning	TD_2	6	13.6818	10.9253	83.3891	10.6785	83.5373	0.246768	-0.148164
Leaning	TD_2	7	12.7045	10.9253	83.3891	11.1235	82.7586	-0.198171	0.630479
Leaning	TD_2	8	12.9	10.9253	83.3891	11.1235	82.8699	-0.198171	0.519245
Leaning	TD_2	9	13.0954	10.9253	83.3891	11.0122	82.9811	-0.0869358	0.40801
Leaning	TD_2	10	11.5318	10.9253	83.3891	12.0133	81.535	-1.08805	1.85406
Leaning	TD_3	1	10.4119	12.2961	81.3049	12.8911	80.1001	-0.595014	1.20477
Leaning	TD_3	2	10.4119	12.2961	81.3049	12.8911	80.1001	-0.595014	1.20477
Leaning	TD_3	3	11.0126	12.2961	81.3049	12.3905	80.8511	-0.0943881	0.453836
Leaning	TD_3	4	11.0126	12.2961	81.3049	12.3905	80.8511	-0.0943881	0.453836
Leaning	TD_3	5	12.0138	12.2961	81.3049	11.6395	81.9775	0.656551	-0.672572
Leaning	TD_3	6	12.0138	12.2961	81.3049	11.6395	81.8523	0.656551	-0.547415
Leaning	TD_3	7	11.4131	12.2961	81.3049	12.015	81.3517	0.281081	-0.0467896
Leaning	TD_3	8	12.4142	12.2961	81.3049	11.3892	82.3529	0.906863	-1.04804
Leaning	TD_3	9	12.4142	12.2961	81.3049	11.3892	82.3529	0.906863	-1.04804
Leaning	TD_3	10	10.6121	12.2961	81.3049	12.766	80.3504	-0.469857	0.954462
Leaning	TD_4	1	19.0053	8.9335	86.4175	8.28025	87.1702	0.653245	-0.752655
Leaning	TD_4	2	14.3321	8.9335	86.4175	10.2821	84.0764	-1.34857	2.34107
Leaning	TD_4	3	17.2798	8.9335	86.4175	8.9172	86.2602	0.0163025	0.157263
Leaning	TD_4	4	16.9429	8.9335	86.4175	9.09918	85.9873	-0.165681	0.430239
Leaning	TD_4	5	15.8063	8.9335	86.4175	9.55414	85.1683	-0.62064	1.24917
Leaning	TD_4	6	16.4432	8.9335	86.4175	9.28116	85.7143	-0.347665	0.703214
Leaning	TD_4	7	14.0072	8.9335	86.4175	10.3731	83.8944	-1.43957	2.52305
Leaning	TD_4	8	22.0407	8.9335	86.4175	7.37034	88.626	1.56316	-2.20852
Leaning	TD_4	9	19.2853	8.9335	86.4175	8.18926	87.3521	0.744237	-0.934638
Leaning	TD_4	10	15.7509	8.9335	86.4175	9.55414	85.1683	-0.62064	1.24917
